# Supplementary material for: Cissus quadrangularis (Hadjod) Inhibits RANKL-Induced Osteoclastogenesis and Augments Bone Health in an Estrogen-Deficient Preclinical Model of Osteoporosis Via Modulating the Host Osteoimmune System
Source: Cells. 2023 Jan 4;12(2):216. doi: 10.3390/cells12020216 (PMC9857034; doi:10.3390/cells12020216)
Supplement: Supplementary file 1 [file cells-12-00216-s001.zip]

Archive with 1 entries (1 files):
- cells-2060760-supplementary.pdf
